# Supplementary material for: Methotrexate-Induced Alteration of Renal Aquaporins 1 and 2, Oxidative Stress and Tubular Apoptosis Can Be Attenuated by Omega-3 Fatty Acids Supplementation
Source: Int J Mol Sci. 2022 Oct 24;23(21):12794. doi: 10.3390/ijms232112794 (PMC9653681; doi:10.3390/ijms232112794)
Supplement: Supplementary file 1 [file ijms-23-12794-s001.zip]

Archive with 1 entries (1 files):
- ijms-1936181-supplementary.pdf
